# Supplementary material for: Discovery and validation of FBLN1 and ANT3 as potential biomarkers for early detection of cervical cancer
Source: Cancer Cell Int. 2021 Feb 18;21:125. doi: 10.1186/s12935-021-01802-5 (PMC7893763; doi:10.1186/s12935-021-01802-5)
Supplement: Supplementary file 1 — Additional file 1: Table S1. [file 12935_2021_1802_MOESM1_ESM.xlsx]

## Sheet: Sheet1
序号	No.	Age	National	Disease diagnosis	Tumor staging	Plasma	Exfoliated cells	HPV subtypes
1	y08	29	Han	Chronic cervicitis	—	√	√	Negative
2	y09	45	Han	CINⅠ	—	√	√	Negative
3	y11	43	Hui	Chronic cervicitis	—	√	√	Negative
4	y12	32	Han	Chronic cervicitis	—	√	√	Negative
5	y15	52		CINⅠ	—	√	√	66 subtypes
6	y48	41	Han	Chronic cervicitis	—	√	√	Negative
7	y50	49	Hui	CINⅠ	—	√	√	Negative
8	y68	50	Han	Chronic cervicitis	—	√	√	Negative
9	y69	50	Han	Chronic cervicitis	—	√	√	Negative
10	y74	40	Han	Chronic cervicitis	—	√	√	Negative
11	y79	43	Han	Chronic cervicitis	—	√	√	Negative
12	y80	50	Uygur	Chronic cervicitis	—	√	√	Negative
13	y88			Chronic cervicitis	—	√	√	16 subtypes
14	y106	52	Uygur	Chronic cervicitis	—	√	√	Negative
15	y107	49	Uygur	Chronic cervicitis	—	√	√	Negative
16	y111	49	Uygur	Chronic cervicitis	—	√	√	Negative
17	y112	41	Uygur	Chronic cervicitis	—	√	√	16 subtypes
18	y113	41	Uygur	Chronic cervicitis	—	√	√	66 subtypes
19	y114	54	Han	Chronic cervicitis	—	√	√	45,56 subtypes
20	y123	42	Uygur	Chronic cervicitis	—	√	√	Negative
21	y128	70	Han	Chronic cervicitis	—	√	√	Negative
22	y03	30	Han	CINⅡ	—	√	√	16 subtypes
23	y13	68	Han	CINⅢ	—	√	√	53 subtypes
24	y14	39	Han	CINⅢ	—	√	√	31 subtypes
25	y16	54	Han	CINⅡ	—	√	√	Negative
26	y17	68	Han	CINⅡ	—	√	√	Negative
27	y19	48	Uygur	CINⅢ	—	√	√	16 subtypes
28	y23	36	Uygur	CINⅢ	—	√	√	35 subtypes
29	y27	48	Han	CINⅢ	—	√	√	16 subtypes
30	y30	64	Han	CINⅢ	—	√	√	58 subtypes
31	y31	43	Han	CINⅢ	—	√	√	31 subtypes
32	y36	35	Uygur	CINⅡ	—	√	√	16 subtypes
33	y39	34	Kazak	CINⅢ	—	√	√	16,51 subtypes
34	y41	46	Han	CINⅢ	—	√	√	53,58 subtypes
35	y44	33	Han	CINⅡ	—	√	√	16,39 subtypes
36	y57	51	Hui	CINⅢ	—	√	√	52 subtypes
37	y72		Han	CINⅢ	—	√	√	16,18 subtypes
38	y77	31	Han	CINⅢ	—	√	√	16 subtypes
39	y125	37	Uygur	CIN_Ⅲ	—	√	√	16 subtypes
40	y139	41	Han	CIN-Ⅲ	—	√	√	16 subtypes
41	y01	49	Uygur	CSCC	ⅠA2	√	√	Negative
42	y02	47	Han	CSCC	ⅡA	√	√	Negative
43	y04	42	Uygur	CSCC	ⅠA1	√	√	16,33 subtypes
44	y07	42	Han	CSCC	ⅠA1	√	√	16 subtypes
45	y10	40	Han	CSCC	ⅡA	√	√	16 subtypes
46	y18	45	Han	CSCC		√	√	31 subtypes
47	y20	42	Han	CSCC	ⅡA	√	√	16 subtypes
48	y24	49	Uygur	CSCC		√	√	16 subtypes
49	y25	42	Uygur	CSCC	ⅠA	√	√	Negative
50	y28	45	Uygur	CSCC		√	√	31 subtypes
51	y29	42	Uygur	CSCC		√	√	16 subtypes
52	y33	44	Han	CSCC	ⅡA	√	√	16 subtypes
53	y37	45	Uygur	CSCC	ⅡA	√	√	16,51 subtypes
54	y46	62	Uygur	CSCC	ⅡA	√	√	16 subtypes
55	y49	41	Han	CSCC	ⅡA1	√	√	18,59 subtypes
56	y52	66	Han	CSCC	ⅡA	√	√	16 subtypes
57	y63	37	Han	CSCC		√	√	16,53 subtypes
58	y66	44	Han	CSCC	Ⅱa	√	√	Negative
59	y67	45	Han	CSCC		√	√	16 subtypes
60	y89			CSCC		√	√	16,45 subtypes
61	y94			CSCC	Ⅱa	√		Negative
62	y120	49	Uygur	CSCC		√	√	16 subtypes
